# Supplementary material for: Camellia Seed Cake Extract Supports Hair Growth by Abrogating the Effect of Dihydrotestosterone in Cultured Human Dermal Papilla Cells
Source: Molecules. 2022 Sep 29;27(19):6443. doi: 10.3390/molecules27196443 (PMC9572183; doi:10.3390/molecules27196443)
Supplement: Supplementary file 1 [file molecules-27-06443-s001.zip]

Archive with 1 entries (1 files):
- molecules-1911701-supplementary.pdf
